# Supplementary material for: A Mechanistic Study of Asymmetric Transfer Hydrogenation of Imines on a Chiral Phosphoric Acid Derived Indium Metal-Organic Framework
Source: Molecules. 2022 Nov 26;27(23):8244. doi: 10.3390/molecules27238244 (PMC9738091; doi:10.3390/molecules27238244)
Supplement: Supplementary file 1 [file molecules-27-08244-s001.zip]

Archive with 1 entries (1 files):
- molecules-2043141-supplementary.pdf
